# Supplementary material for: Weighted miRNA co-expression networks analysis identifies circulating miRNA predicting overall survival in hepatocellular carcinoma patients
Source: Sci Rep. 2020 Nov 3;10:18967. doi: 10.1038/s41598-020-75945-2 (PMC7609726; doi:10.1038/s41598-020-75945-2)
Supplement: Supplementary file 1 — Supplementary Information 1. [file 41598_2020_75945_MOESM1_ESM.xlsx]

## Sheet: Foglio1
miR-4507 associated targets in miRTarBase	miR-4507 predicted targets	miR-3185 associated targets in miRTarBase	miR-3185 predicted targets
TXNIP	ABCA1	SAP18	AAK1
HOXC8	ADAM19	AKAP11	AAR2
SDCBP	AKT3	STK4	ABCA1
HIST1H1E	ALKBH8	FXR1	ABI2
HIST1H2BE	ALX4	PGK1	ABL2
HIST1H2BH	AREL1	FAM160B1	ABLIM1
MAPRE2	ARHGAP26	KPNA6	ACADSB
MEIS3P1	ARRB1	MPRIP	ACAP2
PITPNM3	ASB14	DCAF7	ACAT1
SETD1B	ASB8	RNF185	ACE2
RDH10	ASXL3	CANX	ACKR2
PPP6R1	ATP2C1	SUZ12	ACLY
IRF2BP2	ATXN1	ATP2A2	ACRV1
EIF1AD	AZIN1	SMARCD1	ACVR2B
AGO2	BCAM	DR1	ADAM10
LCORL	BRINP3	NAT8L	ADAMTS16
BAK1	BTD	FOXC1	ADAMTS5
HIST1H1C	C10orf126	LURAP1L	ADAMTS6
HNRNPUL1	C10orf53	MFSD14B	ADAMTSL1
HIST1H3B	C15orf41	NCOA4	ADAT2
HIST3H2BB	C16orf95	NEK7	ADCYAP1
HIST1H3D	C1QTNF9	ARL10	ADGRB1
HIST1H2BL	C1R	PSMA5	ADGRE1
HIST1H2BB	CACNA2D1	GPR35	ADGRF2
HIST1H2BA	CALN1	CPSF2	ADPGK
CCDC117	CC2D1B	ZNF256	ADRA1A
TPRG1L	CCDC3	COX11P1	ADRB1
CNNM2	CCDC8	CLCN3	ADSS
ARF1	CCL2	GOLGA6L4	AEN
HIST1H1T	CCR10	GOLGA6L10	AFDN
SURF4	CCR2	SEMA5A	AGL
RAB3IP	CCSER1	NDNF	AHCYL1
VIPR1	CEBPG	MOG	AHR
RIOK3	CERS3	DNAJC10	AKAP2
SIX1	CHERP	AKR7A2	AKT2
SERPING1	CHRM3	TNFAIP3	ALDH1A1
SLC1A5	CHRNA9	FEM1C	ALG1
NUP93	CHST11	SLC44A1	ALG2
LINC00632	CHTF8	TLR5	AMOTL1
MED7	CLEC4D	DDT	ANGPT1
NOM1	CNKSR2	CYP4A22	ANK3
ZFP14	CNTN3	UCHL5	ANKEF1
PRR11	CNTN4	NEGR1	ANKRA2
HM13	COL1A1	REG4	ANKRD22
DCAF5	COLGALT2	SALL2	ANKRD34B
SLFN12L	CORO2A	CYP4A11	ANKRD45
TRPM7	CPEB3	HSPA4	ANKRD63
TIMELESS	CPNE8	FBLN5	ANKS6
FAM83D	CREBL2	TM9SF1	ANO4
ANKS4B	CTRL	DCAF15	ANXA3
TECPR2	CTSC	PACSIN1	AP3M1
SLC22A3	CYP19A1	WIZ	APBB2
ERGIC2	DCAF10	VCP	APOO
CORO2A	DDI1	TIMM22	APOPT1
ATXN2	DENND1A	RNF121	ARF4
SCAMP3	DIP2B	PTGFRN	ARHGAP21
PTPN14	DNAH5	OTUB1	ARID1B
NFYA	DSC3	LRRC58	ARL14EPL
LOXL2	DTNA	KDM5B	ARL4C
DLC1	ECHDC1	HOXA3	ARMCX4
DSTYK	ECSIT	EMP1	ARPC5
RPTN	EDA	DYRK3	ARPIN
PEA15	EEF1AKNMT	CTNND1	ARV1
PTMA	EFR3B	CCDC117	ASPH
ISY1	EGR2	BUB3	ASTN1
PPM1N	EHHADH	AHCYL2	ASTN2
	ELOVL7	EXT2	ATG12
	ENKUR	TAGLN2	ATG13
	EPPIN	STX11	ATP10A
	ESRP2	PANK1	ATP10B
	ETF1	ERH	ATXN7L1
	FAM110C	C20orf96	AUNIP
	FAM118B	ZDHHC20	AWAT2
	FBN2	WRN	B3GALNT1
	FBXO32	JUND	BBS9
	FCGR1B	GATA6	BCAT1
	FGA	COL4A1	BCL6
	FKBP5	CHST11	BEND6
	FLJ44635	ALG9	BET1L
	FNDC3B	APLP2	BMPR1A
	FNDC5	COQ10B	BNC1
	GABPA	TMED7	BRD2
	GADD45B	ZFP36L1	BTN2A2
	GALP	PHLDA3	BTNL8
	GBP4	MSANTD2	C10orf126
	GDA	EEF2	C12orf29
	GGCX	ZNF12	C12orf66
	GHITM	RIMS3	C14orf132
	GID4	ARHGAP42	C17orf53
	GIPC3	RAB1A	C18orf25
	GNAQ	TUBB8	C19orf44
	GPR158	TBRG1	C1orf50
	GPR171	NELL2	C1orf74
	GPSM1	KHSRP	C20orf96
	HCN1	GLUL	C2CD4A
	HECW2	HGFAC	C2orf49
	HOXA1	PFKFB3	C3orf52
	HSPB2	POLE3	C3orf70
	HTRA4	FAM19A3	C5orf24
	ID2	THUMPD3	C5orf66
	IL2RG	CTHRC1	C6orf120
	INHBA	VEGFC	CA11
	KANSL3	UBE2W	CA3
	KAT6A	LRIG3	CACNB4
	KCNB1	HEMK1	CADM2
	KCNJ11	MINDY2	CAMK2D
	KCNQ3	CTC1	CAMKK1
	KCTD16	OPHN1	CANX
	KHDRBS2	KIAA1456	CAPRIN2
	KIF26B	TSPYL1	CASP9
	KLHL13	PRDM10	CBLB
	KPNA7	LIN7C	CBX5
	KRTAP5-9	VCAN	CCBE1
	KSR2	TRPM7	CCDC102B
	LETM2	PPP1R15B	CCDC120
	LILRB4	PMAIP1	CCDC39
	LMLN	NR1D2	CCDC73
	LRGUK	NFIB	CCNA2
	LZTS2	ETV3	CCNC
	MAB21L2	DAD1	CCND2
	MAN2A2	ZIC5	CD109
	MANBAL	MAP2K4	CD1A
	MAVS	CREBL2	CD209
	MCM3	CNOT6L	CD244
	MED13L	ARF6	CD300LG
	MEIOC	HIF3A	CD44
	MOB3A	SF1	CDH17
	MOSMO	CNGA3	CDH8
	MOV10	HNRNPA2B1	CDHR3
	MPIG6B	PPP3R1	CDKL5
	MRPL20	CYB5R4	CEACAM8
	MRPL30	ARHGEF7	CELF2
	MS4A1	CPE	CELF4
	MSANTD4	DDX21	CELSR2
	MSR1	HS6ST1	CENPI
	MTMR4	LZIC	CENPU
	MYH11	ANKIB1	CEP41
	N4BP2L2	S1PR2	CEP68
	NAP1L2	CHRDL1	CERS6
	NCOA2	BBS9	CES4A
	NLK	TMEM216	CFAP44
	NOTCH2NLA	GPHA2	CFAP65
	NOVA1	TLR6	CHFR
	NR2E1	SERPINB5	CHKB
	NTNG1	C4orf36	CHRNA3
	NUTF2	TFRC	CHSY3
	OAS1	MINK1	CLCN3
	ONECUT2	AIFM2	CLDN1
	OPCML	NUDT4	CLEC3A
	OTUD4	HOMEZ	CLIC5
	PABPC1L2A	WDR41	CLN5
	PABPC1L2B	ADGRF2	CLUAP1
	PAPOLG	ANKRD52	CLVS2
	PCSK5	CALM3	CMKLR1
	PDK3	GLO1	CMTM4
	PEG3	RAB1B	CNGA3
	PHACTR1	SATB2	CNIH4
	PHKG2	SEC22C	CNOT4
	PITPNM3	SRF	CNOT6L
	PNPO	SSFA2	CNR1
	POF1B	TPD52L2	CNRIP1
	PPP1R11	YARS	CNTLN
	PPP1R12B	MSN	COG5
	PRRG1	CDH6	COL1A2
	PSEN1	NCOA1	COL4A1
	PSG8	PPM1N	COL8A2
	PTCHD4		COLGALT1
	PTMA		CPD
	PTPRJ		CPEB2
	PTPRT		CPEB3
	RAB1A		CPSF6
	RANBP3L		CREB1
	RASSF10		CREBRF
	RASSF8		CREM
	RCOR3		CRIP3
	RIMKLB		CROT
	RNASE13		CSMD3
	RNF10		CSRNP3
	RNF165		CST9
	RPL27A		CTBP2
	RTN4IP1		CTDNEP1
	RUFY3		CTSZ
	SCN9A		CWF19L2
	SDCBP		CXCL12
	SERF1A		CXCL13
	SERF1B		CXCL17
	SESN3		CXorf56
	SGPP2		CXXC4
	SHTN1		CYB561D1
	SIN3A		CYB5D1
	SINHCAF		CYP4A22
	SLC12A3		CYSLTR2
	SLC25A3		DAAM1
	SLC28A3		DACT2
	SLC4A10		DAZ1
	SLC5A12		DAZ2
	SLC6A11		DAZ3
	SLCO1C1		DAZ4
	SLN		DAZL
	SMAD3		DCAF12L2
	SMIM10		DCAF15
	SNAP29		DCAKD
	SOHLH2		DCLK1
	SOX12		DCN
	SPEN		DCUN1D3
	SPRED3		DCX
	SRR		DDHD2
	SRRM4		DDT
	STAC		DDX21
	STAM		DDX46
	STC1		DEFB127
	STK39		DENND2D
	SV2B		DENND4A
	SV2C		DEPDC4
	TAPBPL		DEPTOR
	TBC1D3		DGAT2
	TBC1D3B		DHX32
	TBC1D3C		DKK3
	TBC1D3D		DLX6
	TBC1D3E		DNAJB4
	TBC1D3F		DNAJC18
	TBC1D3G		DNMBP
	TBC1D3H		DNMT1
	TBC1D3I		DPH6
	TBC1D3K		DPP6
	TBC1D3L		DPYSL5
	TBX5		DSC1
	TCAIM		DSCAML1
	TEAD1		DSE
	TEAD4		DTNA
	TENM1		DUSP1
	TENM3		DUSP19
	TGM2		E2F3
	THBS4		EBF3
	THG1L		EDRF1
	TIMM8B		EFHD2
	TLN2		EFR3A
	TMEM178B		EGR1
	TNR		EHF
	TP53INP1		EIF2AK3
	TRABD2A		EIF5
	TRAK2		ELMO1
	TRAPPC2		ELOVL3
	TRIAP1		EMB
	TRIM10		EMC6
	TRIM38		EML4
	TXLNB		EN2
	TXNDC8		ENSA
	UBFD1		ENTPD1
	VPS45		EPB41L1
	VSX1		EPHA3
	VWC2		EPHA5
	WIPF1		EPHA7
	WNT1		EPOR
	WNT16		ERBB4
	XKR4		ERCC1
	XRCC2		ERCC8
	YY1AP1		ERG28
	ZBTB1		ERH
	ZBTB20		ERO1A
	ZFHX4		EVI5
	ZHX3		EXOC6B
	ZNF333		EXOC8
	ZNF337		EYA1
	ZNF442		FABP7
	ZNF518A		FAM104A
	ZNF564		FAM107A
	ZNF568		FAM111A
	ZNF608		FAM133A
	ZNF616		FAM13A
	ZNF829		FAM160B1
	ZNRF3		FAM168B
			FAM171B
			FAM234B
			FAM81A
			FAM84B
			FAT3
			FBLN5
			FBXO42
			FBXW7
			FCGR3B
			FER
			FGD4
			FGF12
			FGF13
			FGF14
			FGF2
			FGL2
			FHIT
			FKBP15
			FMNL3
			FMO4
			FNIP2
			FOXA2
			FOXE3
			FOXN3
			FOXP2
			FOXRED2
			FPR2
			FRMD6
			FSD2
			FUT9
			FXR1
			FZD10
			FZD2
			FZD4
			GABRB2
			GABRR1
			GALNT13
			GATA6
			GCC1
			GCH1
			GDF11
			GFOD2
			GFRA1
			GGACT
			GIGYF2
			GIMAP6
			GIT1
			GLCCI1
			GLIPR2
			GLS
			GNAQ
			GNG12
			GP5
			GPR107
			GPR135
			GPR155
			GPR174
			GPR22
			GPX6
			GRB10
			GRB14
			GRM5
			GSTM4
			GTF3C4
			GTSF1
			GUCY1A2
			HBP1
			HDX
			HECW1
			HIF3A
			HMGCR
			HMGN3
			HNF4A
			HNF4G
			HNRNPA2B1
			HOXB2
			HOXD9
			HPCAL4
			HPSE2
			HRK
			HS3ST3B1
			HS6ST3
			HSD11B1L
			HSD3B2
			HSP90AB1
			HSPA1L
			IDE
			IFI44L
			IFIT1
			IFNE
			IGF1R
			IGF2BP1
			IGSF21
			IKBKB
			IKZF4
			IL1RL1
			IL22RA2
			IL36B
			IL6R
			INO80D
			INPP4A
			INSR
			INTS6
			IP6K2
			IP6K3
			IPCEF1
			IQCH
			IQGAP2
			IRF2BPL
			IRF6
			IRS2
			ISM1
			ITGA8
			ITGA9
			ITGB3
			ITPRID2
			ITPRIP
			IYD
			JAM2
			JARID2
			JAZF1
			JTB
			KAT6A
			KAT7
			KATNAL1
			KBTBD12
			KBTBD6
			KCNA6
			KCNE1
			KCNIP1
			KCNJ1
			KCNJ8
			KCNN3
			KCNQ4
			KCNQ5
			KCNRG
			KCTD9
			KDM5B
			KHDRBS2
			KHSRP
			KIAA0754
			KIF21B
			KITLG
			KLHDC10
			KLHDC8A
			KLK3
			KMT2C
			KPNA4
			KPNA6
			KRAS
			KRTAP1-3
			KRTAP4-1
			KRTAP5-10
			KRTAP5-11
			KRTAP5-2
			LAMP2
			LAMTOR3
			LAMTOR5
			LARP1
			LBH
			LCP2
			LDHB
			LDLRAD1
			LILRB4
			LIN7A
			LIN7C
			LMO3
			LMOD2
			LNPK
			LOC388813
			LPP
			LRBA
			LRP6
			LRP8
			LRRC39
			LRRC6
			LYPD6
			LYZ
			LYZL6
			MAF
			MAGEA10
			MAGI1
			MAGT1
			MAOB
			MAP3K7CL
			MAP3K9
			MAP7
			MAPK10
			MAPK13
			MAPK9
			MARF1
			MAT1A
			MAVS
			MCCC2
			MCFD2
			MCM9
			MECP2
			MED11
			MED13
			MED14
			MEF2C
			MEGF11
			MEIS2
			MFF
			MFGE8
			MGLL
			MICAL3
			MINDY2
			MKLN1
			MLH3
			MLLT10
			MLLT11
			MMD2
			MMP11
			MMP19
			MMP28
			MMRN1
			MON2
			MOXD1
			MRE11
			MRPL19
			MRPL22
			MRPL30
			MRPL35
			MRPS25
			MS4A14
			MS4A4A
			MSN
			MSRB3
			MTFR2
			MTMR12
			MTMR4
			MTO1
			MTPN
			MTUS1
			MYADM
			MYBL1
			MYCN
			MYCT1
			MYF5
			MYOZ3
			NAA25
			NAALADL2
			NAB1
			NAP1L3
			NAPEPLD
			NBEA
			NBR1
			NCAPG2
			NCOA2
			NDE1
			NDUFC2-KCTD14
			NECAP1
			NEDD4
			NEGR1
			NEXMIF
			NEXN
			NFAT5
			NFIB
			NKG7
			NOS1
			NOX1
			NPAS3
			NR2E1
			NR6A1
			NRIP1
			NRIP3
			NRXN2
			NSD3
			NT5E
			NUDT21
			NUFIP2
			ONECUT2
			OPHN1
			OSBPL8
			OSMR
			OTULIN
			OXSR1
			OXTR
			PAIP2B
			PAK2
			PAK3
			PALM2-AKAP2
			PAPOLG
			PAPPA
			PARP14
			PCDH10
			PCDH19
			PCDH20
			PCDHGB7
			PCMT1
			PDCD6IP
			PDE10A
			PDE1A
			PDE1C
			PDE4DIP
			PDK3
			PDLIM5
			PDP1
			PDX1
			PDZD7
			PDZD9
			PEAK1
			PEX10
			PEX3
			PFDN4
			PFKFB3
			PGK1
			PHACTR2
			PHF3
			PIANP
			PIAS3
			PICALM
			PIFO
			PIK3CA
			PIK3CG
			PIP5K1A
			PKD2L2
			PKN2
			PKP2
			PLA2G4D
			PLAT
			PLEKHA8
			PLEKHG1
			PLPPR4
			PLXDC2
			PLXNA1
			PLXNC1
			POLA1
			POLB
			POLI
			POLR3F
			POU2AF1
			POU2F3
			POU3F1
			PPM1B
			PPM1N
			PPP1R12B
			PPP1R15B
			PPP2R2A
			PPP3CA
			PPP3R1
			PPP4R3A
			PRDM10
			PRDM8
			PRKAA2
			PRKAG3
			PRKX
			PROX1
			PRPF38A
			PRPF40B
			PRR23C
			PRRG4
			PRRX1
			PRTG
			PSD3
			PTAR1
			PTBP3
			PTGER3
			PXT1
			PYGO2
			RAB10
			RAB1A
			RAB1B
			RAB30
			RAB39B
			RAB3B
			RAB3C
			RAB3D
			RAB5C
			RAB6A
			RAB6C
			RABGAP1L
			RAD21
			RAD51D
			RAG2
			RALGAPB
			RANBP6
			RAPGEF2
			RASGRF1
			RASGRP1
			RB1
			RB1CC1
			RBBP5
			RBM11
			RBM46
			RBMS3
			RBP3
			RER1
			RFX3
			RFX7
			RGS13
			RIC3
			RIMS3
			RIPK1
			RMI2
			RNASE11
			RNF150
			RNF2
			RNF208
			RORA
			RPL22
			RPRD1A
			RSBN1
			RTCB
			RUFY2
			RUNX2
			RUSC1
			S100A7A
			S100Z
			SAE1
			SALL1
			SAMD8
			SAMSN1
			SAR1B
			SASH1
			SBNO1
			SC5D
			SCIN
			SCML4
			SCN7A
			SELE
			SEMA3C
			SEMA3D
			SEMA5A
			SERAC1
			SESTD1
			SETD9
			SGIP1
			SGMS2
			SH3D19
			SH3PXD2B
			SHANK2
			SHISA6
			SHPRH
			SIX4
			SKI
			SLC10A7
			SLC12A6
			SLC13A3
			SLC15A5
			SLC1A2
			SLC24A2
			SLC25A53
			SLC26A8
			SLC26A9
			SLC29A2
			SLC29A3
			SLC2A12
			SLC2A13
			SLC30A7
			SLC35B4
			SLC35F2
			SLC35F5
			SLC36A1
			SLC36A2
			SLC38A1
			SLC38A4
			SLC39A11
			SLC44A1
			SLC6A15
			SLC9A2
			SLITRK6
			SMAD2
			SMAD4
			SMARCD1
			SMC5
			SMPX
			SMU1
			SNX27
			SNX30
			SOGA1
			SORCS1
			SOS1
			SOX9
			SPAST
			SPATA18
			SPATA45
			SPATA5
			SPOPL
			SPRR4
			SPRY1
			SPTLC2
			SREK1IP1
			SRGAP2B
			SRP68
			SRP72
			SRRM1
			SRSF1
			SS18L1
			SSNA1
			ST18
			ST3GAL1
			ST7L
			ST8SIA4
			STAC
			STAP1
			STARD13
			STAT4
			STAT5B
			STAU2
			STK24
			STK32A
			STK4
			STON2
			STRN3
			STX2
			STX5
			STXBP5L
			STXBP6
			SUCLA2
			SUSD6
			SVBP
			SYNCRIP
			SYPL2
			SYT13
			SYT4
			TAB3
			TAF11
			TAL1
			TANGO6
			TBC1D30
			TBR1
			TCF12
			TCF24
			TCN1
			TEAD1
			TFAP2A
			TFAP2B
			TGFA
			THRB
			TLL2
			TLR6
			TMEM106B
			TMEM120B
			TMEM121
			TMEM135
			TMEM164
			TMEM167B
			TMEM170A
			TMEM174
			TMEM225B
			TMEM245
			TMEM265
			TMEM30A
			TMEM35A
			TMEM47
			TMOD2
			TMOD3
			TNFSF4
			TNK2
			TNNI1
			TOR1AIP2
			TOR2A
			TOX
			TP53INP2
			TP63
			TPGS2
			TPP1
			TPR
			TPTE2
			TRAPPC2
			TRAPPC3
			TRDMT1
			TRERF1
			TRIM44
			TRIOBP
			TRMT61B
			TSHZ2
			TSPAN18
			TSPAN7
			TTC14
			UBAP1
			UBE2D3
			UBE2D4
			UBE2K
			UBE2W
			UBE4A
			UBN2
			UBXN7
			UEVLD
			UFSP2
			UNC5C
			UNK
			USP15
			USP25
			USP30
			USP44
			USP49
			UTP14C
			VAMP2
			VANGL1
			VANGL2
			VAV3
			VAX1
			VCPIP1
			VGLL2
			VPS53
			VSIG1
			VSX2
			VWC2
			WAC
			WASHC5
			WDPCP
			WDR64
			WIPF2
			WT1
			WWC2
			XRRA1
			YARS
			YIF1B
			YIPF4
			YOD1
			ZBTB20
			ZBTB41
			ZBTB44
			ZC3H11A
			ZC3H12A
			ZC3H12B
			ZC3H12D
			ZC3H6
			ZCCHC24
			ZDHHC21
			ZDHHC3
			ZEB2
			ZFC3H1
			ZFHX3
			ZFP14
			ZFP36L1
			ZHX1
			ZHX2
			ZIC1
			ZKSCAN7
			ZKSCAN8
			ZMAT3
			ZNF106
			ZNF184
			ZNF200
			ZNF260
			ZNF384
			ZNF385B
			ZNF492
			ZNF566
			ZNF585B
			ZNF652
			ZNF680
			ZNF697
			ZNF705A
			ZNF705D
			ZNF785
			ZNHIT6
			ZPLD1
			ZSCAN23
